# Supplementary material for: DVGfinder: A Metasearch Tool for Identifying Defective Viral Genomes in RNA-Seq Data
Source: Viruses. 2022 May 23;14(5):1114. doi: 10.3390/v14051114 (PMC9144107; doi:10.3390/v14051114)
Supplement: Supplementary file 1 [file viruses-14-01114-s001.zip]

Archive with 1 entries (1 files):
- viruses-1731912-supplementary.pdf
